# Supplementary material for: Evaluating the Conservation Status of a North-Western Iberian Earthworm (Compostelandrilus cyaneus) with Insight into Its Genetic Diversity and Ecological Preferences
Source: Genes (Basel). 2022 Feb 11;13(2):337. doi: 10.3390/genes13020337 (PMC8871906; doi:10.3390/genes13020337)
Supplement: Supplementary file 1 [file genes-13-00337-s001.zip]

Archive with 1 entries (1 files):
- genes-1565714-supplementary.rar
